# Supplementary material for: The global distribution and spread of the mobilized colistin resistance gene mcr-1
Source: Nat Commun. 2018 Mar 21;9:1179. doi: 10.1038/s41467-018-03205-z (PMC5862964; doi:10.1038/s41467-018-03205-z)
Supplement: Supplementary file 4 — Supplementary Data 1 [file 41467_2018_3205_MOESM4_ESM.xls]

## Sheet: SupplementaryTableMetadata_Dec.
ID	Species	Subspecies.ST	Year	Date	Continent	Country	Region	Host	Isolation.source	Data.source	Data.type	Accession_Nucleotide	Accession_SRA	Accession_BioSample	PlasmidFinder.type	Alignment.length	Full.length.copies.of.ISApl1	Contig.length
PD4M_WH_wT2	Klebsiella pneumoniae		2012-06-26	2012-06-27	Asia	China	Hubei	Human	blood	This study	PacBio					3516	1	23988
PD1G_WH_hk1-160530	Klebsiella pneumoniae		2011-09-05	2011-09-05	Asia	China	Changsha	Human	wound secretion	This study	PacBio					3522	2	6577
D07_1_WFA16	Escherichia coli		2016-09-06	2016-09-06	Asia	China	Shandong	Chicken	Liver	This study	PacBio				IncI2	2500	0	64344
C07_1_1052	Escherichia coli		2016-05-05	2016-05-05	Asia	China	Jiangsu	Human	Urine	This study	PacBio				IncX4	2509	0	33386
B07_1_WFA61	Escherichia coli		2016-09-06	2016-09-06	Asia	China	Shandong	Chicken	Faeces	This study	PacBio				IncI2	2500	0	81284
ZZ52	Escherichia coli	ZZ16052	2016	2016-07-02	Asia	China	Henan	Pig	pig slaughterhouse plucking water	This study	Illumina WGS					2372	0	10135
ZZ45	Escherichia coli	ZZ16045	2016	2016-07-02	Asia	China	Henan	Pig	pig anus swab	This study	Illumina WGS					2365	0	3447
ZZ43	Escherichia coli		2016	2016-07-02	Asia	China	Henan	Pig	pig anus swab	This study	Illumina WGS					2100	0	2402
ZZ20	Escherichia coli	ZZ16020	2016	2016-07-02	Asia	China	Henan	Chicken	chicken slaughterhouse splitting water	This study	Illumina WGS					2509	0	4052
ZZ19	Escherichia coli		2016	2016-07-02	Asia	China	Henan	Chicken	chicken slaughterhouse internal water	This study	Illumina WGS					2500	0	12514
ZZ17	Escherichia coli		2016	2016-07-02	Asia	China	Henan	Chicken	chicken liver	This study	Illumina WGS				IncX4	2509	0	8548
ZZ114	Escherichia coli	ZZ16114	2016	2016-07-02	Asia	China	Henan	Chicken	chicken anus swab	This study	Illumina WGS					2500	0	2801
ZJ16012	Escherichia coli		2016	2016-07-02	Asia	China	Zhejiang	Human	Blood	This study	Illumina WGS					2500	0	21264
YG169	Escherichia coli	YGJ160169	2016	2016-07-02	Asia	China	Shandong	Chicken	sick animal	This study	Illumina WGS					2500	0	8004
XM1603	Escherichia coli		2016	2016-07-02	Asia	China	Shandong	Human	Glycerin storage	This study	Illumina WGS					2560	0	2714
XM1507	Escherichia coli		2016	2016-07-02	Asia	China	Shandong	Human	Glycerin storage	This study	Illumina WGS					2500	0	2603
XM1416	Escherichia coli		2016	2016-07-02	Asia	China	Shandong	Human	Glycerin storage	This study	Illumina WGS				IncI2	2500	0	60971
WW12	Escherichia coli	WFJW1612_1612	2016	2016-07-02	Asia	China	Shandong	Chicken	chicken dung channel	This study	Illumina WGS				IncI2	2500	0	42816
WW09	Escherichia coli	WFJW1612_1609	2016	2016-07-02	Asia	China	Shandong	Chicken	chicken dung channel	This study	Illumina WGS					2500	0	3160
WW05	Escherichia coli	WFJW1612_1605	2016	2016-07-02	Asia	China	Shandong	Chicken	chicken dung channel	This study	Illumina WGS					1842	0	2374
WFA63	Escherichia coli		2016	2016-07-02	Asia	China	Shandong	Chicken	chicken slaughterhouse plucked skin	This study	Illumina WGS					2559	0	5017
WFA59	Escherichia coli		2016	2016-07-02	Asia	China	Shandong	Chicken	chicken slaughterhouse splitting water	This study	Illumina WGS					2500	0	14217
WFA174	Escherichia coli		2016	2016-07-02	Asia	China	Shandong	Pig	pig anus swab	This study	Illumina WGS					2509	0	6908
WFA160	Escherichia coli		2016	2016-07-02	Asia	China	Shandong	Pig	pig anus swab	This study	Illumina WGS					2559	0	2716
WFA05	Escherichia coli		2016	2016-07-02	Asia	China	Shandong	Pig	sick pig lung	This study	Illumina WGS					2509	0	3769
WF37	Escherichia coli	WFA160037	2016	2016-07-02	Asia	China	Shandong	Chicken	chicken manure	This study	Illumina WGS					2500	0	2941
WF197	Klebsiella pneumoniae	WFA160197	2016	2016-07-02	Asia	China	Shandong	Pig	pig anus swab	This study	Illumina WGS					1847	0	7212
SY16004	Escherichia coli	SY 16004	2016	2016-07-02	Asia	China	Liaoning	Human	Blood	This study	Illumina WGS					2357	0	2458
PD4G_WH_WFA97	Escherichia coli		2016-09-06	2016-09-06	Asia	China	Shandong	Chicken	Faeces	This study	Illumina WGS					2500	0	21231
PD4G_WH_WFA89	Escherichia coli		2016-09-06	2016-09-06	Asia	China	Shandong	Chicken	Faeces	This study	Illumina WGS					2500	0	21305
PD4G_WH_WFA67	Escherichia coli		2016-09-06	2016-09-06	Asia	China	Shandong	Chicken	Faeces	This study	Illumina WGS					2500	0	21862
PD4G_WH_WFA66	Escherichia coli		2016-09-06	2016-09-06	Asia	China	Shandong	Chicken	faeces	This study	Illumina WGS					2500	0	21214
PD4G_WH_WFA65	Escherichia coli		2016-09-06	2016-09-06	Asia	China	Shandong	Chicken	faeces	This study	Illumina WGS					2503	0	46708
PD4G_WH_WFA64	Escherichia coli		2016-09-06	2016-09-06	Asia	China	Shandong	Pig	Liver	This study	Illumina WGS					3522	1	100830
PD4G_WH_WFA62	Escherichia coli		2016-09-06	2016-09-06	Asia	China	Shandong	Chicken	Faeces	This study	Illumina WGS					2500	0	20802
PD4G_WH_WFA60	Escherichia coli		2016-09-06	2016-09-06	Asia	China	Shandong	Chicken	Faeces	This study	Illumina WGS					2500	0	20804
PD4G_WH_WFA56	Escherichia coli		2016-09-06	2016-09-06	Asia	China	Shandong	Chicken	slaughterhouse	This study	Illumina WGS					2500	0	21308
PD4G_WH_WFA41	Escherichia coli		2016-09-06	2016-09-06	Asia	China	Shandong	Chicken	faeces	This study	Illumina WGS					2560	0	2717
PD4G_WH_WFA40	Escherichia coli		2016-09-06	2016-09-06	Asia	China	Shandong	Chicken	Faeces	This study	Illumina WGS					2500	0	26697
PD4G_WH_WFA32	Escherichia coli		2016-09-06	2016-09-06	Asia	China	Shandong	Chicken	Faeces	This study	Illumina WGS					2500	0	21309
PD4G_WH_WFA29	Escherichia coli		2016-09-06	2016-09-06	Asia	China	Shandong	Chicken	feces	This study	Illumina WGS					2500	0	21812
PD4G_WH_WFA27	Escherichia coli		2016-09-06	2016-09-06	Asia	China	Shandong	Chicken	Feces	This study	Illumina WGS					2503	0	23527
PD4G_WH_WFA26	Escherichia coli		2016-09-06	2016-09-06	Asia	China	Shandong	Chicken	Feces	This study	Illumina WGS					2500	0	21400
PD4G_WH_WFA20	Escherichia coli		2016-09-06	2016-09-06	Asia	China	Shandong	Chicken	Liver	This study	Illumina WGS				IncP1	2509	0	47744
PD4G_WH_WFA19	Escherichia coli		2016-09-06	2016-09-06	Asia	China	Shandong	Chicken	Liver	This study	Illumina WGS					2561	0	2719
PD4G_WH_WFA18	Escherichia coli		2016-09-06	2016-09-06	Asia	China	Shandong	Chicken	Lung	This study	Illumina WGS					2503	0	45816
PD4G_WH_WFA17	Escherichia coli		2016-09-06	2016-09-06	Asia	China	Shandong	Chicken	Lung	This study	Illumina WGS					2500	0	21308
PD4G_WH_WFA14	Escherichia coli		2016-09-06	2016-09-06	Asia	China	Shandong	Chicken	Lung	This study	Illumina WGS					2500	0	20903
PD4G_WH_WFA13	Escherichia coli		2016-09-06	2016-09-06	Asia	China	Shandong	Chicken	Lung	This study	Illumina WGS					2500	0	19765
PD4G_WH_WFA04	Escherichia coli		2016-09-06	2016-09-06	Asia	China	Shandong	Pig	Lung	This study	Illumina WGS					2072	0	6156
PD4G_WH_1157-WH	Escherichia coli		2016-10-03	2016-10-03	Asia	China	Shandong	Human	Sputum	This study	Illumina WGS					2503	0	23841
PD4G_WH_1107-WH	Escherichia coli		2016-06-28	2016-06-28	Asia	China	Jiangsu	Human	Sputum	This study	Illumina WGS				IncX4	2509	0	9322
PD1G_WH_he1-160530	Escherichia coli		2013-01-07	2013-01-07	Asia	China	Beijing	Human	blood	This study	Illumina WGS					NA	0	22656
PD1G_WH_A494	Escherichia coli		2013	2013-07-02	Asia	China	Shandong	Chicken	Liver	This study	Illumina WGS					2500	0	21304
PD1G_WH_A492	Escherichia coli		2013	2013-07-02	Asia	China	Shandong	Chicken	Anal swab	This study	Illumina WGS					2500	0	21304
PD1G_WH_A427-160530	Escherichia coli		2013	2013-07-02	Asia	China	Shandong	Chicken	Anal swab	This study	Illumina WGS					2500	0	21134
PD1G_WH_A412	Escherichia coli		2013	2013-07-02	Asia	China	Shandong	Chicken	Anal swab	This study	Illumina WGS					2500	0	23115
PD1G_WH_A405	Escherichia coli		2013	2013-07-02	Asia	China	Shandong	Chicken	Anal swab	This study	Illumina WGS					2500	0	17137
PD1G_WH_A22	Escherichia coli		2013	2013-07-02	Asia	China	Shandong	Chicken	Anal swab	This study	Illumina WGS				IncI2	2500	0	57766
JS16013	Escherichia coli	JS 16013	2016	2016-07-02	Asia	China	Jiangsu	Human	Blood	This study	Illumina WGS					2500	0	42681
GDZ16011	Escherichia coli	GDZ 16011	2016	2016-07-02	Asia	China	Guangdong	Environmental	Drainage	This study	Illumina WGS				IncI2	2372	0	61559
GDZ16009	Escherichia coli	GDZ 16009	2016	2016-07-02	Asia	China	Guangdong	Environmental	Drainage	This study	Illumina WGS					2372	0	2475
GDA77	Escherichia coli		2016	2016-07-02	Asia	China	Guangdong	Pig	pig anus swab	This study	Illumina WGS				IncP1	2505	0	48854
GDA49	Escherichia coli		2016	2016-07-02	Asia	China	Guangdong	Pig	pig anus swab	This study	Illumina WGS					2878	1	11820
GDA192	Escherichia coli		2016	2016-07-02	Asia	China	Guangdong	Pig	pig anus swab	This study	Illumina WGS					2509	0	6908
GDA12	Escherichia coli		2016	2016-07-02	Asia	China	Guangdong	Chicken	chicken anus swab	This study	Illumina WGS					2560	0	2716
GDA05	Escherichia coli		2016	2016-07-02	Asia	China	Guangdong	Chicken	chicken anus swab	This study	Illumina WGS					2509	0	83986
GD88	Escherichia coli	GD16088	2016	2016-07-02	Asia	China	Guangdong	Pig	sick pig	This study	Illumina WGS				IncX4	2509	0	9366
GD43	Escherichia coli	GD16043	2016	2016-07-02	Asia	China	Guangdong	Chicken	chicken water	This study	Illumina WGS					2583	0	2763
GD200	Escherichia fergusonii	GD16200	2016	2016-07-02	Asia	China	Guangdong	Pig	pig anus swab	This study	Illumina WGS				IncX4	2509	0	9366
GD190	Escherichia fergusonii	GD16190	2016	2016-07-02	Asia	China	Guangdong	Chicken	chicken farm sludge	This study	Illumina WGS				IncX4	2509	0	9366
CY24	Escherichia coli	CYHW1612_2824	2016	2016-07-02	Asia	China	Beijing	Human	influent	This study	Illumina WGS				IncX4	2509	0	9366
CP85	Escherichia coli	CPHW1612_2885	2016	2016-07-02	Asia	China	Beijing	Human	effluent	This study	Illumina WGS				IncI2	2500	0	60971
CP81	Escherichia coli	CPHW1612_2881	2016	2016-07-02	Asia	China	Beijing	Human	effluent	This study	Illumina WGS					2360	0	9985
CP17	Escherichia coli	CPHW1612_2817	2016	2016-07-02	Asia	China	Beijing	Human	influent	This study	Illumina WGS					2509	0	3940
CC47	Escherichia coli	CC16047	2016	2016-07-02	Asia	China	Jilin	Pig	pig anus swab	This study	Illumina WGS				IncI2	2500	0	60629
CC22	Escherichia coli		2016	2016-07-02	Asia	China	Jilin	Pig	pig anus swab	This study	Illumina WGS					2506	0	6905
CC14	Escherichia coli		2016	2016-07-02	Asia	China	Jilin	Pig	pig anus swab	This study	Illumina WGS				IncI2	2500	0	61434
CC09	Escherichia coli	CC16009	2016	2016-07-02	Asia	China	Jilin	Chicken	chicken anus swab	This study	Illumina WGS					2500	0	12052
C1930	Escherichia coli		2016	2016-07-02	Asia	China	Tianjin	Human	Sputum	This study	Illumina WGS					2500	0	15969
C1858	Escherichia coli	C1858	2016	2016-07-02	Asia	China	Shan'xi	Human	hydatid fluid	This study	Illumina WGS					2558	0	7051
C1616	Escherichia coli	C1616	2016	2016-07-02	Asia	China	Shandong	Human	Urine	This study	Illumina WGS					2500	0	6219
C1555	Escherichia coli		Unknown		Asia	China	Guangdong	NA	Unknown	This study	Illumina WGS					2501	0	16802
C1461	Escherichia coli	C1461	2016	2016-07-02	Asia	China	Hebei	Human	Urine	This study	Illumina WGS					2559	0	2715
C1279	Escherichia coli		2016	2016-07-02	Asia	China	Shandong	Human	Urine	This study	Illumina WGS					2559	0	14966
BJ72	Escherichia coli	BJHW1612_2972	2016	2016-07-02	Asia	China	Beijing	Human	effluent	This study	Illumina WGS					1743	0	2228
BJ37	Escherichia coli	BJHW1612_2937	2016	2016-07-02	Asia	China	Beijing	Human	influent	This study	Illumina WGS				IncX4	2509	0	9366
BJ36	Escherichia coli	BJHW1612_2936	2016	2016-07-02	Asia	China	Beijing	Human	influent	This study	Illumina WGS				IncX4	2509	0	9366
BJ34	Escherichia coli	BJHW1612_2934	2016	2016-07-02	Asia	China	Beijing	Human	influent	This study	Illumina WGS					2579	0	2757
BJ16008	Escherichia coli	BJ 16008	2016	2016-07-02	Asia	China	Beijing	Human	Blood	This study	Illumina WGS					2502	0	10799
14HE23	Escherichia coli	14HE23	2014	2014-07-02	Asia	China	Beijing	Human	Blood	This study	Illumina WGS					2500	0	9481
14HE22	Escherichia coli	14HE22	2014	2014-07-02	Asia	China	Beijing	Human	Blood	This study	Illumina WGS					2087	0	5593
14HE21	Escherichia coli	14HE21	2014	2014-07-02	Asia	China	Shan'xi	Human	Blood	This study	Illumina WGS					2501	0	2604
14HE20	Escherichia coli		2014	2014-07-02	Asia	China	Liaoning	Human	Blood	This study	Illumina WGS					2500	0	16049
14HE19	Escherichia coli	14HE19	2014	2014-07-02	Asia	China	Liaoning	Human	Blood	This study	Illumina WGS				IncI2	2500	0	54957
14HE18	Escherichia coli		2014	2014-07-02	Asia	China	Tianjin	Human	Blood	This study	Illumina WGS					2509	0	4004
13HE2	Escherichia coli	13HE2	2013	2013-07-02	Asia	China	Guangdong	Human	Abdominal fluid	This study	Illumina WGS					2576	0	12006
13HE17	Escherichia coli	13HE17	2013	2013-07-02	Asia	China	Shandong	Human	Blood	This study	Illumina WGS					2500	0	24838
13HE16	Escherichia coli	13HE16	2013	2013-07-02	Asia	China	Shandong	Human	Abdominal fluid	This study	Illumina WGS				IncX4	2509	0	9368
13HE13	Escherichia coli	13HE13	2013	2013-07-02	Asia	China	Guangdong	Human	Blood	This study	Illumina WGS					2063	0	9020
13HE12	Escherichia coli	13HE12	2013	2013-07-02	Asia	China	Shanghai	Human	Abdominal fluid	This study	Illumina WGS					2500	0	6790
13HE11	Escherichia coli	13HE11	2013	2013-07-02	Asia	China	Beijing	Human	Blood	This study	Illumina WGS				IncI2	2500	0	60665
12HE9	Escherichia coli	12HE9	2012	2012-07-02	Asia	China	Shan'xi	Human	Blood	This study	Illumina WGS					2560	0	2717
12HE8	Escherichia coli	12HE8	2012	2012-07-02	Asia	China	Guangdong	Human	Blood	This study	Illumina WGS					2500	0	10867
12HE7	Escherichia coli	12HE7	2012	2012-07-02	Asia	China	Fujian	Human	Blood	This study	Illumina WGS				IncI2	2500	0	60690
12HE6	Escherichia coli	12HE6	2012	2012-07-02	Asia	China	Fujian	Human	Blood	This study	Illumina WGS					2500	0	3659
12HE5	Escherichia coli		2012	2012-07-02	Asia	China	Beijing	Human	Blood	This study	Illumina WGS					2550	0	6324
12HE4	Escherichia coli	12HE4	2012	2012-07-02	Asia	China	Beijing	Human	Blood	This study	Illumina WGS				IncI2	2500	0	61803
12HE10	Escherichia coli	12HE10	2012	2012-07-02	Asia	China	Jiangsu	Human	Blood	This study	Illumina WGS					2503	0	47997
11HE3	Escherichia coli	11HE3	2011	2011-07-02	Asia	China	Liaoning	Human	Abdominal fluid	This study	Illumina WGS					2428	0	10719
SRR1788032	Escherichia coli	IHD86_13	2012-04-09	2012-04-09	Asia	Cambodia	Siem Riep	Human		NCBI SRA	Illumina HiSeq 2500		SRR1788032	SAMN03326006		2126	0	4405
SRR1788031	Escherichia coli	IHD86_12	2012-04-09	2012-04-09	Asia	Cambodia	Siem Riep	Human		NCBI SRA	Illumina HiSeq 2500		SRR1788031	SAMN03326005		2127	0	4407
SRR1788028	Escherichia coli	IHD86_8	2012-04-09	2012-04-09	Asia	Cambodia	Siem Riep	Human		NCBI SRA	Illumina HiSeq 2500		SRR1788028	SAMN03326002		2126	0	4405
SRR1788027	Escherichia coli	IHD86_7	2012-04-09	2012-04-09	Asia	Cambodia	Siem Riep	Human		NCBI SRA	Illumina HiSeq 2500		SRR1788027	SAMN03326001		2126	0	4406
SRR1788026	Escherichia coli	IHD86_6	2012-04-09	2012-04-09	Asia	Cambodia	Siem Riep	Human		NCBI SRA	Illumina HiSeq 2500		SRR1788026	SAMN03326000		2126	0	4406
SRR1788024	Escherichia coli		2012-04-01	2012-04-01	Asia	Cambodia		Human	Faeces	NCBI SRA	Illumina HiSeq 2500		SRR1788024	SAMN03325998		2127	0	4407
SRR5350657	Escherichia coli	BC16-Eco055	2016-01-01	2016-01-01	North America	Canada		Human	Urine	NCBI SRA	Illumina MiSeq		SRR5350657	SAMN06463354	IncI2	2496	0	59282
SRR5328644	Escherichia coli	FS13Z2S	2012	2012-01-01	Asia	China	Guangdong	Pig		NCBI SRA	Illumina MiSeq		SRR5328644	SAMN06480071		2226	0	2329
ERR1399398	Escherichia coli		2014	2014-01-01	Europe	Denmark		Chicken		NCBI SRA	unspecified		ERR1399398	SAMEA3952455	IncX4	2505	0	9295
ERR1399397	Escherichia coli		2012	2012-01-01	Europe	Denmark		Chicken		NCBI SRA	unspecified		ERR1399397	SAMEA3952454		2536	0	7204
ERR1399396	Escherichia coli		2012	2012-01-01	Europe	Denmark		Chicken		NCBI SRA	unspecified		ERR1399396	SAMEA3952453	IncX4	2509	0	9323
ERR1399395	Escherichia coli		2012	2012-01-01	Europe	Denmark		Chicken		NCBI SRA	unspecified		ERR1399395	SAMEA3952452	IncX4	2509	0	11743
ERR1399394	Escherichia coli		2013	2013-01-01	Europe	Denmark		Chicken		NCBI SRA	unspecified		ERR1399394	SAMEA3952451	IncX4	2509	0	11102
ERR1399393	Escherichia coli		2015	2015-01-01	Europe	Denmark		Human		NCBI SRA	unspecified		ERR1399393	SAMEA3952450	IncI2	2500	0	60880
ERR1800784	Escherichia coli	S462-1	2011-2012	2012-01-01	Europe	Germany		Pig		NCBI SRA	NextSeq 500		ERR1800784	SAMEA51859168		2582	0	2762
ERR1800783	Escherichia coli	S395-1	2011-2012	2012-01-01	Europe	Germany		Pig		NCBI SRA	NextSeq 500		ERR1800783	SAMEA51858418	IncX4	2505	0	9361
ERR1800782	Escherichia coli	S391-1	2011-2012	2012-01-01	Europe	Germany		Pig		NCBI SRA	NextSeq 500		ERR1800782	SAMEA51857668	IncX4	2505	0	8865
ERR1800781	Escherichia coli	S330-1	2011-2012	2012-01-01	Europe	Germany		Pig		NCBI SRA	NextSeq 500		ERR1800781	SAMEA51856918	IncX4	2509	0	9367
ERR1800780	Escherichia coli	S332-1	2011-2012	2012-01-01	Europe	Germany		Pig		NCBI SRA	NextSeq 500		ERR1800780	SAMEA51856168	IncX4	2505	0	9361
ERR1800779	Escherichia coli	S321-1	2011-2012	2012-01-01	Europe	Germany		Pig		NCBI SRA	NextSeq 500		ERR1800779	SAMEA51855418	IncX4	2505	0	9361
ERR1800778	Escherichia coli	S297-1	2011-2012	2012-01-01	Europe	Germany		Pig		NCBI SRA	NextSeq 500		ERR1800778	SAMEA51854668	IncX4	2509	0	9323
ERR1800777	Escherichia coli	S228-1	2011-2012	2012-01-01	Europe	Germany		Pig		NCBI SRA	NextSeq 500		ERR1800777	SAMEA51853918	IncX4	2505	0	9361
ERR1800776	Escherichia coli	S222-1	2011-2012	2012-01-01	Europe	Germany		Pig		NCBI SRA	NextSeq 500		ERR1800776	SAMEA51853168	IncX4	2509	0	13238
ERR1800775	Escherichia coli	S189-1	2011-2012	2012-01-01	Europe	Germany		Pig		NCBI SRA	NextSeq 500		ERR1800775	SAMEA51852418	IncX4	2505	0	9339
ERR1800774	Escherichia coli	S142-2	2011-2012	2012-01-01	Europe	Germany		Pig		NCBI SRA	NextSeq 500		ERR1800774	SAMEA51851668		2505	0	69323
ERR1800773	Escherichia coli	S105-1	2011-2012	2012-01-01	Europe	Germany		Pig		NCBI SRA	NextSeq 500		ERR1800773	SAMEA51850918		2397	0	13810
ERR1800772	Escherichia coli	S60-1	2011-2012	2012-01-01	Europe	Germany		Pig		NCBI SRA	NextSeq 500		ERR1800772	SAMEA51850168		2578	0	26661
ERR1800771	Escherichia coli	S2-1	2011-2012	2012-01-01	Europe	Germany		Pig		NCBI SRA	NextSeq 500		ERR1800771	SAMEA51849418	IncX4	2505	0	9339
ERR1562562	Escherichia coli				Europe	Germany				NCBI SRA	NextSeq 500		ERR1562562	SAMEA4375813	IncX4	2505	0	8554
ERR1800785	Escherichia coli	S508-1	2011-2012	2012-01-01	Europe	Germany		Pig		NCBI SRA	Illumina MiSeq		ERR1800785	SAMEA51859918		2217	0	2320
DRR065948	Escherichia coli	MRY15-131	2013	2013-07-02	Asia	Japan		Cow		NCBI SRA	Illumina MiSeq		DRR065948	SAMD00056132		2627	0	11029
DRR065947	Escherichia coli	MRY15-117	2012	2012-07-02	Asia	Japan		Cow		NCBI SRA	Illumina MiSeq		DRR065947	SAMD00056131		2623	0	11392
DRR065946	Escherichia coli	MRY16-002	2008	2008-07-02	Asia	Japan		Cow		NCBI SRA	Illumina MiSeq		DRR065946	SAMD00056130		2627	0	11030
ERR1759157	Salmonella enterica	subsp. enterica serovar Paratyphi B	2014	2014-07-02	Europe	Netherlands				NCBI SRA	Illumina MiSeq		ERR1759157	SAMEA26827918		2509	0	26432
ERR1759128	Escherichia coli		2014	2014-07-02	Europe	Netherlands				NCBI SRA	Illumina MiSeq		ERR1759128	SAMEA26806168		2505	0	6947
ERR1399425	Escherichia coli	14M009387	2014-01-29	2014-01-29	Europe	Netherlands		Chicken	Retail chicken meat	NCBI SRA	Illumina MiSeq		ERR1399425	SAMEA3952461		3517	1	16310
ERR1399424	Escherichia coli	14M009386	2014-01-29	2014-01-29	Europe	Netherlands		Chicken	Retail chicken meat	NCBI SRA	Illumina MiSeq		ERR1399424	SAMEA3952460		3517	1	16310
ERR1399423	Escherichia coli	213	2009-10-14	2009-10-14	Europe	Netherlands		Chicken	Retail chicken meat	NCBI SRA	Illumina MiSeq		ERR1399423	SAMEA3952459		2624	0	48697
ERR1759167	Escherichia coli		2014	2014-07-02	Unknown	Portugal				NCBI SRA	Illumina MiSeq		ERR1759167	SAMEA26835418		2575	0	8151
ERR1759166	Escherichia coli		2014	2014-07-02	Unknown	Portugal				NCBI SRA	Illumina MiSeq		ERR1759166	SAMEA26834668		2575	0	8152
SRR5201504	Escherichia coli	ST744_Ec36	2016-09-10	2016-09-10	Unknown	Portugal	Aveiro	Human	Urine	NCBI SRA	Illumina HiSeq 2500		SRR5201504	SAMN06266496		2509	0	5939
SRR4302302	Escherichia coli	Strain 28	2014-04-29	2014-04-29	Asia	Singapore		Human		NCBI SRA	Illumina MiSeq		SRR4302302	SAMN05770810	IncI2	2500	0	59162
SRR4302224	Escherichia coli	Strain 125	2015-05-12	2015-05-12	Asia	Singapore		Human		NCBI SRA	Illumina MiSeq		SRR4302224	SAMN05770907		2500	0	24035
SRR4302214	Escherichia coli	Strain 126	2015-03-09	2015-03-09	Asia	Singapore		Human		NCBI SRA	Illumina MiSeq		SRR4302214	SAMN05770908	IncI2	2500	0	59067
SRR4302136	Escherichia coli	Strain 83	2014-07-30	2014-07-30	Asia	Singapore		Human		NCBI SRA	Illumina MiSeq		SRR4302136	SAMN05770865		2633	0	2943
ERR1544012	Klebsiella aerogenes	EC702	2014-04-01	2014-04-01	Asia	Singapore		Human		NCBI SRA	Illumina MiSeq		ERR1544012	SAMEA4350172	IncX4	2509	0	9466
ERR1432659	Escherichia coli	EC249	2013-08-01	2013-08-01	Asia	Singapore		Human		NCBI SRA	Illumina MiSeq		ERR1432659	SAMEA4019573		2500	0	21765
ERR1656450	Escherichia coli	Eco8314	2016-02-25	2016-02-25	Europe	Spain		Human		NCBI SRA	NextSeq 500		ERR1656450	SAMEA4464685		2509	0	26432
ERR1759207	Salmonella enterica	subsp. enterica serovar Typhimurium	2014	2014-07-02	Unknown	Spain				NCBI SRA	Illumina MiSeq		ERR1759207	SAMEA26865418		2509	0	4163
SRR2054248	Salmonella enterica	CFSAN031350	2013-12-03	2013-12-03	Asia	Thailand	Chiang Mai	Pig		NCBI SRA	NextSeq 500		SRR2054248	SAMN03576885		2558	0	3445
SRR2054237	Salmonella enterica		2013-12-03	2013-12-03	Asia	Thailand	Chiang Mai	Pig		NCBI SRA	NextSeq 500		SRR2054237	SAMN03576884		2558	0	11345
SRR2053340	Salmonella enterica	CFSAN031358	2013-12-03	2013-12-03	Asia	Thailand	Chiang Mai	Pig		NCBI SRA	NextSeq 500		SRR2053340	SAMN03576892		2557	0	9637
SRR2075991	Salmonella enterica	CFSAN031354	2013-12-03	2013-12-03	Asia	Thailand	Chiang Mai	Pig		NCBI SRA	Illumina MiSeq		SRR2075991	SAMN03576888		2578	0	10864
SRR2015698	Salmonella enterica	CFSAN031359	2013-12-03	2013-12-03	Asia	Thailand	Chiang Mai	Pig		NCBI SRA	Illumina MiSeq		SRR2015698	SAMN03576893	IncI2	2580	0	47683
SRR2010693	Salmonella enterica	CFSAN031356	2013-12-03	2013-12-03	Asia	Thailand	Chiang Mai	Pig		NCBI SRA	Illumina MiSeq		SRR2010693	SAMN03576890	IncI2	2579	0	47680
ERR1218720	Escherichia coli	W2-13-ERG9	at least 2015		Asia	Thailand				NCBI SRA	Illumina HiSeq 2000		ERR1218720	SAMEA3531856		2558	0	2715
ERR1218643	Escherichia coli	W1-3-ERB3	at least 2015		Asia	Thailand				NCBI SRA	Illumina HiSeq 2000		ERR1218643	SAMEA3531752		2500	0	2603
ERR1218581	Escherichia coli	PB1	at least 2015		Asia	Thailand				NCBI SRA	Illumina HiSeq 2000		ERR1218581	SAMEA3531624		2557	0	6166
ERR1366473	Escherichia coli				Europe	UK		Pig		NCBI SRA	Illumina MiSeq		ERR1366473	SAMEA3935096	IncX4	2505	0	14627
ERR1229296	Salmonella enterica	subsp. Typhimurium var. Copenhagen	2015-09-15	2015-09-15	Europe	UK		Pig	intestine	NCBI SRA	Illumina MiSeq		ERR1229296	SAMEA3857022		2500	0	3064
SRR1965341	Salmonella enterica	subsp. enterica serovar Typhimurium	2015-02	2015-02-01	Europe	UK		Human	Human	NCBI SRA	Illumina HiSeq 2500		SRR1965341	SAMN03475464		3516	1	24180
SRR1960364	Salmonella enterica	subsp. enterica serovar Typhimurium	2014-11	2014-11-01	Europe	UK		Human	Human	NCBI SRA	Illumina HiSeq 2500		SRR1960364	SAMN03469098	IncHI2	2491	0	72809
SRR3992254	Escherichia coli		2016-05-31	2016-05-31	North America	USA		Human	rectal swab	NCBI SRA	PacBio RS II		SRR3992254	SAMN05468123		3522	1	318952
SRR5184275	Salmonella enterica	PNUSAS006211	NA		North America	USA		Food		NCBI SRA	Illumina MiSeq		SRR5184275	SAMN06215632		2506	0	6952
SRR5129179	Salmonella enterica	PNUSAS006351			North America	USA		Food		NCBI SRA	Illumina MiSeq		SRR5129179	SAMN06183523		2505	0	26580
SRR3882972	Escherichia coli	PNUSAE003556			North America	USA				NCBI SRA	Illumina MiSeq		SRR3882972	SAMN05363747		2487	0	3599
SRR3584989	Escherichia coli	MRSN388634	2016-05-01	2016-05-01	North America	USA		Human		NCBI SRA	Illumina MiSeq		SRR3584989	SAMN05173063		2633	0	38479
SRR3745275	Escherichia coli	IIBCAUDO	2014-06-01	2014-06-01	South America	Venezuela	Cumana	Pig		NCBI SRA	Illumina MiSeq		SRR3745275	SAMN05362571		2500	0	19691
ERR715581	Salmonella enterica	UI 26693			Asia	Vietnam		Human		NCBI SRA	Illumina HiSeq 2000		ERR715581	SAMEA2708422	IncI2	2558	0	51430
ERR702345	Salmonella enterica	71_G_169			Asia	Vietnam		Human		NCBI SRA	Illumina HiSeq 2000		ERR702345	SAMEA2708355	IncHI1	2551	0	37659
ERR1622648	Escherichia coli				Asia	Vietnam				NCBI SRA	HiSeq X Ten		ERR1622648	SAMEA3980749		2560	0	2717
ERR1622589	Escherichia coli				Asia	Vietnam				NCBI SRA	HiSeq X Ten		ERR1622589	SAMEA3981158		2560	0	2717
ERR1622549	Escherichia coli				Asia	Vietnam				NCBI SRA	HiSeq X Ten		ERR1622549	SAMEA3980676		2126	0	2284
ERR1622547	Escherichia coli				Asia	Vietnam				NCBI SRA	HiSeq X Ten		ERR1622547	SAMEA3980656		2126	0	4404
ERR1622545	Escherichia coli				Asia	Vietnam				NCBI SRA	HiSeq X Ten		ERR1622545	SAMEA3980637		2126	0	4404
ERR1622541	Escherichia coli				Asia	Vietnam				NCBI SRA	HiSeq X Ten		ERR1622541	SAMEA3980599	IncI2	2555	0	48203
ERR1622435	Escherichia coli				Asia	Vietnam				NCBI SRA	HiSeq X Ten		ERR1622435	SAMEA3981436		3515	1	6405
ERR1622370	Escherichia coli				Asia	Vietnam				NCBI SRA	HiSeq X Ten		ERR1622370	SAMEA3980919		3522	1	81223
ERR1622342	Escherichia coli				Asia	Vietnam				NCBI SRA	HiSeq X Ten		ERR1622342	SAMEA3980625		2382	0	2590
ERR1622314	Escherichia coli				Asia	Vietnam				NCBI SRA	HiSeq X Ten		ERR1622314	SAMEA3981758		3516	1	22381
ERR1622312	Escherichia coli				Asia	Vietnam				NCBI SRA	HiSeq X Ten		ERR1622312	SAMEA3981754		3516	1	17212
ERR1622311	Escherichia coli				Asia	Vietnam				NCBI SRA	HiSeq X Ten		ERR1622311	SAMEA3981752		3516	1	22383
ERR1622310	Escherichia coli				Asia	Vietnam				NCBI SRA	HiSeq X Ten		ERR1622310	SAMEA3981750		3516	1	14209
ERR1622309	Escherichia coli				Asia	Vietnam				NCBI SRA	HiSeq X Ten		ERR1622309	SAMEA3981748	IncI2	3516	1	60110
ERR1622305	Escherichia coli				Asia	Vietnam				NCBI SRA	HiSeq X Ten		ERR1622305	SAMEA3981004		3516	1	22789
ERR1622107	Escherichia coli				Asia	Vietnam				NCBI SRA	HiSeq X Ten		ERR1622107	SAMEA3981597	IncI2	2552	0	48200
ERR1622079	Escherichia coli				Asia	Vietnam				NCBI SRA	HiSeq X Ten		ERR1622079	SAMEA3981284		2560	0	2717
ERR1622060	Escherichia coli				Asia	Vietnam				NCBI SRA	HiSeq X Ten		ERR1622060	SAMEA3981062		2561	0	2719
ERR1622058	Escherichia coli				Asia	Vietnam				NCBI SRA	HiSeq X Ten		ERR1622058	SAMEA3981039		2561	0	2719
ERR1622034	Escherichia coli				Asia	Vietnam				NCBI SRA	HiSeq X Ten		ERR1622034	SAMEA3981537		2561	0	2719
ERR1609449	Escherichia coli				Asia	Vietnam				NCBI SRA	HiSeq X Ten		ERR1609449	SAMEA3980938		3516	1	24012
ERR1609434	Escherichia coli				Asia	Vietnam				NCBI SRA	HiSeq X Ten		ERR1609434	SAMEA3980765		2127	0	4407
ERR1609380	Escherichia coli				Asia	Vietnam				NCBI SRA	HiSeq X Ten		ERR1609380	SAMEA3981320		2082	0	7476
ERR1609378	Escherichia coli				Asia	Vietnam				NCBI SRA	HiSeq X Ten		ERR1609378	SAMEA3981300		2126	0	4406
ERR1609376	Escherichia coli				Asia	Vietnam				NCBI SRA	HiSeq X Ten		ERR1609376	SAMEA3981285		2082	0	7546
ERR1609312	Escherichia coli				Asia	Vietnam				NCBI SRA	HiSeq X Ten		ERR1609312	SAMEA3981791		3516	1	22366
ERR1609249	Escherichia coli				Asia	Vietnam				NCBI SRA	HiSeq X Ten		ERR1609249	SAMEA3981435		2126	0	4406
ERR1609245	Escherichia coli				Asia	Vietnam				NCBI SRA	HiSeq X Ten		ERR1609245	SAMEA3981338		3516	1	23432
ERR1609215	Escherichia coli				Asia	Vietnam				NCBI SRA	HiSeq X Ten		ERR1609215	SAMEA3981614		2126	0	2284
ERR1609201	Escherichia coli				Asia	Vietnam				NCBI SRA	HiSeq X Ten		ERR1609201	SAMEA3981452		2560	0	2717
ERR1609197	Escherichia coli				Asia	Vietnam				NCBI SRA	HiSeq X Ten		ERR1609197	SAMEA3981398		3522	2	49917
ERR1609196	Escherichia coli				Asia	Vietnam				NCBI SRA	HiSeq X Ten		ERR1609196	SAMEA3981386		2561	0	2719
ERR1360256	Escherichia coli				Unknown					NCBI SRA	Illumina MiSeq		ERR1360256	SAMEA3931471		2500	0	21264
ERR1163331	Escherichia coli		at least 2015		Unknown				APEC isolates	NCBI SRA	Illumina MiSeq		ERR1163331	SAMEA3697231	IncX4	2505	0	9361
ERR1163291	Escherichia coli		at least 2015		Unknown				APEC isolates	NCBI SRA	Illumina MiSeq		ERR1163291	SAMEA3697243		2475	0	2654
ERR1149371	Escherichia coli		at least 2015		Unknown			Bird		NCBI SRA	Illumina MiSeq		ERR1149371	SAMEA3682479		2613	0	2792
SRR1814872	Salmonella enterica	BCW_5841			Unknown					NCBI SRA	Illumina HiSeq 2500		SRR1814872	SAMN03359685		2089	0	75883
ERR197184	Escherichia coli	O157			Unknown					NCBI SRA	Illumina HiSeq 2000		ERR197184	SAMEA1570388		2230	0	3833
ERR1623444	Escherichia coli				Unknown					NCBI SRA	Illumina HiSeq 2000		ERR1623444	SAMEA3981763		2559	0	2716
ERR135710	Escherichia coli				Unknown				APEC isolates	NCBI SRA	Illumina HiSeq 2000		ERR135710	SAMEA1324917	IncX4	2505	0	9339
ERR1046133	Salmonella sp.				Unknown					NCBI SRA	Illumina HiSeq 2000		ERR1046133	SAMEA3447681		3516	1	22355
ERR1035693	Escherichia coli				Unknown					NCBI SRA	Illumina HiSeq 2000		ERR1035693	SAMEA3375313		2560	0	2718
ERR1623279	Escherichia coli				Unknown					NCBI SRA	HiSeq X Ten		ERR1623279	SAMEA3982372		2560	0	2718
ERR1623278	Escherichia coli				Unknown					NCBI SRA	HiSeq X Ten		ERR1623278	SAMEA3982371		3516	1	14268
ERR1623277	Escherichia coli				Unknown					NCBI SRA	HiSeq X Ten		ERR1623277	SAMEA3982370		2503	0	16078
ERR1623241	Escherichia coli				Unknown					NCBI SRA	HiSeq X Ten		ERR1623241	SAMEA3982232		2560	0	2717
ERR1623239	Escherichia coli				Unknown					NCBI SRA	HiSeq X Ten		ERR1623239	SAMEA3982220		2560	0	2717
ERR1623237	Escherichia coli				Unknown					NCBI SRA	HiSeq X Ten		ERR1623237	SAMEA3982205		2560	0	2717
ERR1623230	Escherichia coli				Unknown					NCBI SRA	HiSeq X Ten		ERR1623230	SAMEA3982163		2560	0	2718
ERR1623229	Escherichia coli				Unknown					NCBI SRA	HiSeq X Ten		ERR1623229	SAMEA3982157		2560	0	2717
ERR1623228	Escherichia coli				Unknown					NCBI SRA	HiSeq X Ten		ERR1623228	SAMEA3982152		2560	0	2714
ERR1623227	Escherichia coli				Unknown					NCBI SRA	HiSeq X Ten		ERR1623227	SAMEA3982146		2125	0	4404
ERR1623226	Escherichia coli				Unknown					NCBI SRA	HiSeq X Ten		ERR1623226	SAMEA3982142		2125	0	4401
ERR1623225	Escherichia coli				Unknown					NCBI SRA	HiSeq X Ten		ERR1623225	SAMEA3982136		2560	0	2717
ERR1623223	Escherichia coli				Unknown					NCBI SRA	HiSeq X Ten		ERR1623223	SAMEA3982127		3516	1	24001
ERR1623222	Escherichia coli				Unknown					NCBI SRA	HiSeq X Ten		ERR1623222	SAMEA3982122		3516	1	23473
ERR1623215	Escherichia coli				Unknown					NCBI SRA	HiSeq X Ten		ERR1623215	SAMEA3982088		2382	0	2589
ERR1623214	Escherichia coli				Unknown					NCBI SRA	HiSeq X Ten		ERR1623214	SAMEA3982082		2561	0	2719
ERR1623212	Escherichia coli				Unknown					NCBI SRA	HiSeq X Ten		ERR1623212	SAMEA3982070		2561	0	2719
ERR1623113	Escherichia coli				Unknown					NCBI SRA	HiSeq X Ten		ERR1623113	SAMEA3981967		2561	0	2719
ERR1623088	Escherichia coli				Unknown					NCBI SRA	HiSeq X Ten		ERR1623088	SAMEA3982327		2561	0	35762
ERR1622987	Escherichia coli				Unknown					NCBI SRA	HiSeq X Ten		ERR1622987	SAMEA3982158		2127	0	4406
ERR1622946	Escherichia coli				Unknown					NCBI SRA	HiSeq X Ten		ERR1622946	SAMEA3981920		2560	0	2718
ERR1622930	Escherichia coli				Unknown					NCBI SRA	HiSeq X Ten		ERR1622930	SAMEA3981848		2560	0	2718
ERR1622928	Escherichia coli				Unknown					NCBI SRA	HiSeq X Ten		ERR1622928	SAMEA3981840		2560	0	2718
ERR1622883	Escherichia coli				Unknown					NCBI SRA	HiSeq X Ten		ERR1622883	SAMEA3982069	IncI2	3516	1	57868
ERR1622881	Escherichia coli				Unknown					NCBI SRA	HiSeq X Ten		ERR1622881	SAMEA3982059	IncI2	3516	1	57868
ERR1622840	Escherichia coli				Unknown					NCBI SRA	HiSeq X Ten		ERR1622840	SAMEA3981858		3516	1	21974
ERR1622839	Escherichia coli				Unknown					NCBI SRA	HiSeq X Ten		ERR1622839	SAMEA3981854		3516	1	21974
ERR1622770	Escherichia coli				Unknown					NCBI SRA	HiSeq X Ten		ERR1622770	SAMEA3981922		2126	0	4406
ERR1622769	Escherichia coli				Unknown					NCBI SRA	HiSeq X Ten		ERR1622769	SAMEA3981917		2126	0	4406
ERR1622739	Escherichia coli				Unknown					NCBI SRA	HiSeq X Ten		ERR1622739	SAMEA3981824		2561	0	2717
ERR1622729	Escherichia coli				Unknown					NCBI SRA	HiSeq X Ten		ERR1622729	SAMEA3981801		2560	0	2717
ERR1622725	Escherichia coli				Unknown					NCBI SRA	HiSeq X Ten		ERR1622725	SAMEA3981697		2560	0	2717
ERR1622709	Escherichia coli				Unknown					NCBI SRA	HiSeq X Ten		ERR1622709	SAMEA3981636		2560	0	2718
ERR1622708	Escherichia coli				Unknown					NCBI SRA	HiSeq X Ten		ERR1622708	SAMEA3981630		2561	0	2719
ERR1622670	Escherichia coli				Unknown					NCBI SRA	HiSeq X Ten		ERR1622670	SAMEA3981083		2126	0	4406
ERR1622655	Escherichia coli				Unknown					NCBI SRA	HiSeq X Ten		ERR1622655	SAMEA3980855		2025	0	2128
ERR1622654	Escherichia coli				Unknown					NCBI SRA	HiSeq X Ten		ERR1622654	SAMEA3980838		2025	0	2183
ERR1622653	Escherichia coli				Unknown					NCBI SRA	HiSeq X Ten		ERR1622653	SAMEA3980818	IncHI1	3515	1	59066
ERR1622652	Escherichia coli				Unknown					NCBI SRA	HiSeq X Ten		ERR1622652	SAMEA3980804		2560	0	2717
ERR1622651	Escherichia coli				Unknown					NCBI SRA	HiSeq X Ten		ERR1622651	SAMEA3980793	IncHI1	3515	1	59071
SAMN06163642	Escherichia coli		2016-06-20	2016-06-20	Europe	Austria	Linz	Human		NCBI GenBank	Assembly	MSEK01000175.1		SAMN06163642		2488	0	15163
KX013540.1	Escherichia coli	pBA76-MCR-1	2015-08-01	2015-08-01	Middle East	Bahrain		Human	Bed sore tissue swab	NCBI GenBank	Complete plasmid	KX013540.1			IncI2	2500	0	64942
KX013539.1	Escherichia coli	pBA77-MCR-1	2015-09-01	2015-09-01	Middle East	Bahrain		Human	Urine	NCBI GenBank	Complete plasmid	KX013539.1			IncI2	2500	0	62661
KU994859.1	Escherichia coli	pKP81-BE	2011-2011	2012-01-01	Europe	Belgium		Pig		NCBI GenBank	Complete plasmid	KU994859.1			IncFII	3053	1	91041
KU353730.1	Escherichia coli	pKH457-3-BE	2011-2012	2012-01-01	Europe	Belgium		Pig		NCBI GenBank	Complete plasmid	KU353730.1				2498	0	79798
KY624633.1	Citrobacter braakii	pCA-26	2013	2013-07-02	South America	Bolivia	Chaco	Food	Boiled potato	NCBI GenBank	Complete plasmid	KY624633.1			IncI2	2500	0	62214
CP017246.1	Escherichia coli	pICBEC7Pmcr	2013-06-14	2013-06-14	South America	Brazil	Sao Paulo	Penguin	footpad	NCBI GenBank	Complete plasmid	CP017246.1		SAMN05729964	IncX4	2505	0	34992
CP015977.1	Escherichia coli		2016-03-10	2016-03-10	South America	Brazil	Natal	Human	foot secretion	NCBI GenBank	Complete plasmid	CP015977.1		SAMN05172242	IncX4	2505	0	33304
SAMN06233851	Escherichia coli		2014	2014-07-02	South America	Brazil	Porto Alegre	Human	Rectal swab	NCBI GenBank	Complete plasmid	CM007714.1		SAMN06233851	IncX4	2505	0	33511
SAMN06285143	Escherichia coli		2016-10-01	2016-10-01	South America	Brazil	Sao Paulo	Chicken	chicken breast	NCBI GenBank	Assembly	MUIQ01000017.1		SAMN06285143	IncX4	2381	0	97872
SAMN06285083	Escherichia coli		2016-08-01	2016-08-01	South America	Brazil	Sao Paulo	Chicken	chicken breast	NCBI GenBank	Assembly	MUIP01000094.1		SAMN06285083	IncX4	2505	0	9271
SAMN06236581	Escherichia coli		2016-11	2016-11-01	South America	Brazil	Santos	Environmental	seawater	NCBI GenBank	Assembly	MTKH01000058.1		SAMN06236581	IncX4	2505	0	8589
SAMN05971811	Escherichia coli		2016-10-15	2016-10-15	South America	Brazil	Santos	Environmental	seawater	NCBI GenBank	Assembly	MTKG01000192.1		SAMN05971811		2505	0	6949
SAMN06236403	Escherichia coli		2016-08	2016-08-01	South America	Brazil	Sao Paulo	Environmental	chicken breast meat	NCBI GenBank	Assembly	MTKF01000078.1		SAMN06236403	IncX4	2505	0	9852
SAMN05971374	Escherichia coli		2016-10-15	2016-10-15	South America	Brazil	Santos	Environmental	seawater	NCBI GenBank	Assembly	MTKE01000023.1		SAMN05971374	IncX4	2505	0	8731
SAMN06043562	Escherichia coli		2016-04-11	2016-04-11	South America	Brazil	Sao Paulo	Human	blood	NCBI GenBank	Assembly	MRDN01000031.1		SAMN06043562	IncX4	2505	0	33227
SAMN06051286	Escherichia coli		2016	2016-07-02	South America	Brazil	Recife	Human	blood	NCBI GenBank	Assembly	MQME01000048.1		SAMN06051286	IncX4	2505	0	32738
SAMN05420188	Escherichia coli		2016-07-20	2016-07-20	Asia	Brunei	Brunei	Chicken	farm	NCBI GenBank	Assembly	MBSX01000044.1		SAMN05420188	IncX4	2509	0	32743
KY012276.1	Escherichia coli	pEc_18HAE25	Sept 1 2013 to Nov 30 2014	2014-04-16	Asia	China		Human		NCBI GenBank	Complete plasmid	KY012276.1			IncX4	2509	0	33287
KY012275.1	Escherichia coli	pEc_27COE18	Sept 1 2013 to Nov 30 2014	2014-04-16	Asia	China		Human		NCBI GenBank	Complete plasmid	KY012275.1			IncI2	3514	1	65216
KY012274.1	Escherichia coli	pEc_20COE13	Sept 1 2013 to Nov 30 2014	2014-04-16	Asia	China		Human		NCBI GenBank	Complete plasmid	KY012274.1			IncI2	2500	0	60923
KX880944.1	Escherichia coli	pMCR-1-P3	2016-03-09	2016-03-09	Asia	China	Shandong	Pig		NCBI GenBank	Complete plasmid	KX880944.1			IncY	3519	1	97386
KX856068.1	Salmonella enterica	pHSSH23-MCR1	2012	2012-07-02	Asia	China		Human	Stool	NCBI GenBank	Complete plasmid	KX856068.1			IncI2	3515	1	60859
KX856067.1	Salmonella enterica	pHSSH22-MCR1	2013	2013-07-02	Asia	China		Human	Stool	NCBI GenBank	Complete plasmid	KX856067.1			IncI2	2500	0	60035
KX856066.1	Salmonella enterica	pHSHLJ1-MCR1	2016-09-11	2016-09-11	Asia	China		Human	Stool	NCBI GenBank	Complete plasmid	KX856066.1				3515	1	238539
KX856065.1	Salmonella enterica	pASSD2-MCR1	2015	2015-07-02	Asia	China		Pig	annal swab	NCBI GenBank	Complete plasmid	KX856065.1			IncHI2	2390	0	187257
KX772778.1	Escherichia coli	PE15017_00	2016	2016-07-02	Asia	China	Shenzhen	Human	feces	NCBI GenBank	Complete plasmid	KX772778.1			IncI2	2500	0	65375
KX772777.1	Escherichia coli	pE15004	2015	2015-07-02	Asia	China	Shenzhen	Human	feces	NCBI GenBank	Complete plasmid	KX772777.1			IncX4	2506	0	33309
KX772391.1	Escherichia coli	pEHS30-1	2016	2016-07-02	Asia	China		Human	Human fecal sample	NCBI GenBank	Complete plasmid	KX772391.1				3522	2	179444
KX592672.1	Escherichia coli	pEc_04HAE12	2014-04-27	2014-04-27	Asia	China		Human	Blood	NCBI GenBank	Complete plasmid	KX592672.1			IncI2	2356	0	59939
KX570748.1	Escherichia coli	ECMY3	2016-07-15	2016-07-15	Asia	China		Pig	Swine feces	NCBI GenBank	Complete plasmid	KX570748.1			IncX4	2509	0	32751
KX518745.1	Escherichia coli	pHYEC7-mcr1	2016-05-29	2016-05-29	Asia	China		Pig	Pig farm	NCBI GenBank	Complete plasmid	KX518745.1			IncY	3522	2	97559
KX505142.1	Cronobacter sakazakii	WF-5-19C	2016-06-28	2016-06-28	Asia	China	Shandong	Chicken	Chicken feces	NCBI GenBank	Complete plasmid	KX505142.1			IncI2	3513	1	65203
KX377410.1	Klebsiella pneumoniae	pMCR_1511	2015-11-01	2015-11-01	Asia	China	Chengdu	Environmental	Hospital sewage	NCBI GenBank	Complete plasmid	KX377410.1			IncP1	3522	1	57278
KX254343.1	Escherichia coli	pECGD-8-33	2014-10-31	2014-10-31	Asia	China		Pig	Pig feces	NCBI GenBank	Complete plasmid	KX254343.1			IncX4	2509	0	33307
KX254342.1	Escherichia coli	pECJS-61-63	01-19-2015	01/19/2015	Asia	China		Pig	faeces of pig	NCBI GenBank	Complete plasmid	KX254342.1			IncI2	2500	0	63656
KX254341.1	Escherichia coli	pECJS-B60-267	01-19-2015	01/19/2015	Asia	China		Pig	faeces of pig	NCBI GenBank	Complete plasmid	KX254341.1				3515	1	267486
KX084394.1	Escherichia coli	pECJS-59-244	01-19-2015	2015-01-19	Asia	China		Pig	piglet feces	NCBI GenBank	Complete plasmid	KX084394.1			IncHI2	3522	2	243572
KX084393.1	Escherichia coli	pECJS-61-63	01-19-2015	2015-01-19	Asia	China		Pig	piglet feces	NCBI GenBank	Complete plasmid	KX084393.1			IncI2	2500	0	63656
KX084392.1	Escherichia coli		01-19-2015	2015-01-19	Asia	China		Pig	Pig feces	NCBI GenBank	Complete plasmid	KX084392.1			IncX4	2501	0	33298
KX034083.1	Escherichia coli	A31-12	2012-08-01	2012-08-01	Asia	China	Guangzhou	Chicken	Rectal swab	NCBI GenBank	Complete plasmid	KX034083.1			IncI2	3514	1	67134
KU934209.1	Salmonella enterica	SC23	2014-01-13	2014-01-13	Asia	China	Sichuan	Chicken	Intestine	NCBI GenBank	Complete plasmid	KU934209.1			IncI2	3513	1	65419
KU934208.1	Escherichia coli	HeN867	2013-01-05	2013-01-05	Asia	China		Chicken	Liver	NCBI GenBank	Complete plasmid	KU934208.1			IncI2	2500	0	60757
KU922754.1	Kluyvera ascorbata	pMCR_1410	2015-11-01	2015-11-01	Asia	China	Chengdu	Environmental	Hospital sewage	NCBI GenBank	Complete plasmid	KU922754.1			IncI2	2505	0	57059
KU761327.1	Klebsiella pneumoniae	SZ04	2015-09-01	2015-09-01	Asia	China		Human	Peritoneal fluid	NCBI GenBank	Complete plasmid	KU761327.1			IncX4	2506	0	33287
KU761326.1	Escherichia coli	ST2085	2015-08-24	2015-08-24	Asia	China		Human	Blood	NCBI GenBank	Complete plasmid	KU761326.1			IncI2	2500	0	64964
KU647721.2	Escherichia coli	pCQ02-121	2015-06-01	2015-06-01	Asia	China	Chongqing	Cat	Stool	NCBI GenBank	Complete plasmid	KU647721.2			IncX4	2506	0	48350
KU341381.1	Escherichia coli	PhNSHP45-2	2015-12-22	2015-12-22	Asia	China		Pig	Pig feces	NCBI GenBank	Complete plasmid	KU341381.1			IncHI2	3522	1	251493
KP347127.1	Escherichia coli	phNSHP45	2013-07-01	2013-07-01	Asia	China	Shanghai	Pig	Intensive pig farm	NCBI GenBank	Complete plasmid	KP347127.1			IncI2	3516	1	64015
CP019214.1	Escherichia coli	pMCR_WCHEC1613	2015-11-01	2015-11-01	Asia	China	Chengdu	Environmental	Sewage	NCBI GenBank	Complete plasmid	CP019214.1		SAMN06197014		3522	2	289255
SAMN06215934	Citrobacter braakii		2015-02-24	2015-02-24	Asia	China		Chicken		NCBI GenBank	Assembly	MTCP01000048.1		SAMN06215934		2632	0	2942
SAMN05929018	Escherichia coli		2014-11	2014-11-01	Asia	China	Shandong	Chicken	cloaca swabs from commercial farm	NCBI GenBank	Assembly	MOLH01000065.1		SAMN05929018		2500	0	22219
SAMN05929015	Escherichia coli		2015-08	2015-08-01	Asia	China	Shandong	Chicken	cloaca swabs from commercial farm	NCBI GenBank	Assembly	MOLE01000028.1		SAMN05929015		2500	0	27904
SAMN05929010	Escherichia coli		2015-05	2015-05-01	Asia	China	Shandong	Chicken	cloaca swabs from commercial farm	NCBI GenBank	Assembly	MOKZ01000025.1		SAMN05929010	IncI2	2500	0	57864
SAMN05929009	Escherichia coli		2014-11	2014-11-01	Asia	China	Shandong	Chicken	cloaca swabs from commercial farm	NCBI GenBank	Assembly	MOKY01000042.1		SAMN05929009		2500	0	15533
SAMN05929008	Escherichia coli		2014-11	2014-11-01	Asia	China	Shandong	Chicken	cloaca swabs from commercial farm	NCBI GenBank	Assembly	MOKX01000044.1		SAMN05929008	IncI2	2500	0	56216
SAMN05929007	Escherichia coli		2015-05	2015-05-01	Asia	China	Shandong	Chicken	cloaca swabs from hatchery farm	NCBI GenBank	Assembly	MOKW01000019.1		SAMN05929007		3522	1	118396
SAMN05929006	Escherichia coli		2015-05	2015-05-01	Asia	China	Shandong	Chicken	cloaca swabs from hatchery farm	NCBI GenBank	Assembly	MOKV01000042.1		SAMN05929006	IncI2	2500	0	59493
SAMN05928997	Escherichia coli		2015-02	2015-02-01	Asia	China	Shandong	Chicken	cecum from slaughterhouse	NCBI GenBank	Assembly	MOKM01000080.1		SAMN05928997	IncI2	2500	0	65632
SAMN05928996	Escherichia coli		2015-02	2015-02-01	Asia	China	Shandong	Chicken	cecum from slaughterhouse	NCBI GenBank	Assembly	MOKL01000047.1		SAMN05928996		2519	0	11296
SAMN05928995	Escherichia coli		2015-02	2015-02-01	Asia	China	Shandong	Chicken	cecum from slaughterhouse	NCBI GenBank	Assembly	MOKK01000021.1		SAMN05928995	IncI2	2500	0	64394
SAMN05928994	Escherichia coli		2015-02	2015-02-01	Asia	China	Shandong	Chicken	cecum from slaughterhouse	NCBI GenBank	Assembly	MOKJ01000100.1		SAMN05928994		2500	0	21518
SAMN05928993	Escherichia coli		2015-02	2015-02-01	Asia	China	Shandong	Chicken	cecum from slaughterhouse	NCBI GenBank	Assembly	MOKI01000018.1		SAMN05928993	IncI2	2503	0	59682
SAMN05928988	Escherichia coli		2015-02	2015-02-01	Asia	China	Shandong	Chicken	legs and breast from supermarket	NCBI GenBank	Assembly	MOKD01000098.1		SAMN05928988		2500	0	24360
SAMN05928984	Escherichia coli		2015-02	2015-02-01	Asia	China	Shandong	Chicken	legs and breast from supermarket	NCBI GenBank	Assembly	MOJZ01000032.1		SAMN05928984	IncI2	2500	0	59532
SAMN05928981	Escherichia coli		2015-02	2015-02-01	Asia	China	Shandong	Chicken	legs and breast from supermarket	NCBI GenBank	Assembly	MOJW01000042.1		SAMN05928981	IncHI2	3522	1	105316
SAMN05928979	Escherichia coli		2015-02	2015-02-01	Asia	China	Shandong	Chicken	legs and breast from supermarket	NCBI GenBank	Assembly	MOJU01000077.1		SAMN05928979		2500	0	12088
SAMN05928978	Escherichia coli		2015-05	2015-05-01	Asia	China	Shandong	Dog	anal swabs from chicken commercial farm	NCBI GenBank	Assembly	MOJT01000073.1		SAMN05928978		2500	0	23082
SAMN05928959	Escherichia coli		2015-05	2015-05-01	Asia	China	Shandong	Fly	from chicken commercial farm	NCBI GenBank	Assembly	MOJA01000033.1		SAMN05928959	IncI2	2500	0	41227
SAMN05928953	Escherichia coli		2015-05	2015-05-01	Asia	China	Shandong	Fly	from chicken commercial farm	NCBI GenBank	Assembly	MOIU01000008.1		SAMN05928953	IncI2	2500	0	63453
SAMN05928946	Escherichia coli		2015-05	2015-05-01	Asia	China	Shandong	Fly	from chicken commercial farm	NCBI GenBank	Assembly	MOIN01000063.1		SAMN05928946		2092	0	3884
SAMN05928943	Escherichia coli		2015-05	2015-05-01	Asia	China	Shandong	Fly	from chicken commercial farm	NCBI GenBank	Assembly	MOIK01000041.1		SAMN05928943		2500	0	12627
SAMN05928932	Escherichia coli		2015-08	2015-08-01	Asia	China	Shandong	Chicken	cloaca swabs from commercial farm	NCBI GenBank	Assembly	MOHZ01000079.1		SAMN05928932	IncX4	2500	0	29897
SAMN05928929	Escherichia coli		2015-08	2015-08-01	Asia	China	Shandong	Chicken	cloaca swabs from commercial farm	NCBI GenBank	Assembly	MOHW01000059.1		SAMN05928929	IncX4	2500	0	33810
SAMN05928927	Escherichia coli		2015-08	2015-08-01	Asia	China	Shandong	Chicken	cloaca swabs from commercial farm	NCBI GenBank	Assembly	MOHU01000025.1		SAMN05928927	IncX4	2500	0	33868
SAMN05928921	Escherichia coli		2015-08	2015-08-01	Asia	China	Shandong	Chicken	cloaca swabs from commercial farm	NCBI GenBank	Assembly	MOHO01000067.1		SAMN05928921		2503	0	27618
SAMN05928920	Escherichia coli		2015-05	2015-05-01	Asia	China	Shandong	Chicken	cloaca swabs from commercial farm	NCBI GenBank	Assembly	MOHN01000039.1		SAMN05928920	IncI2	2500	0	64419
SAMN05928900	Escherichia coli		2015-05	2015-05-01	Asia	China	Shandong	Chicken	cloaca swabs from commercial farm	NCBI GenBank	Assembly	MOHM01000011.1		SAMN05928900	IncI2	2503	0	63403
SAMN05928919	Escherichia coli		2015-05	2015-05-01	Asia	China	Shandong	Chicken	cloaca swabs from commercial farm	NCBI GenBank	Assembly	MOHL01000037.1		SAMN05928919	IncI2	2500	0	64274
SAMN05928918	Escherichia coli		2015-05	2015-05-01	Asia	China	Shandong	Chicken	cloaca swabs from commercial farm	NCBI GenBank	Assembly	MOHK01000032.1		SAMN05928918	IncI2	2500	0	64412
SAMN05928917	Escherichia coli		2015-05	2015-05-01	Asia	China	Shandong	Chicken	cloaca swabs from commercial farm	NCBI GenBank	Assembly	MOHJ01000022.1		SAMN05928917	IncI2	2500	0	64412
SAMN05928916	Escherichia coli		2015-05	2015-05-01	Asia	China	Shandong	Chicken	cloaca swabs from commercial farm	NCBI GenBank	Assembly	MOHI01000033.1		SAMN05928916	IncI2	2500	0	64317
SAMN05928915	Escherichia coli		2015-05	2015-05-01	Asia	China	Shandong	Chicken	cloaca swabs from commercial farm	NCBI GenBank	Assembly	MOHH01000050.1		SAMN05928915		2500	0	23326
SAMN05928914	Escherichia coli		2015-05	2015-05-01	Asia	China	Shandong	Chicken	cloaca swabs from commercial farm	NCBI GenBank	Assembly	MOHG01000025.1		SAMN05928914	IncI2	2500	0	64413
SAMN05928909	Escherichia coli		2015-05	2015-05-01	Asia	China	Shandong	Environmental	sewage from commercial farm	NCBI GenBank	Assembly	MOHB01000037.1		SAMN05928909		2500	0	24737
SAMN05928908	Escherichia coli		2015-05	2015-05-01	Asia	China	Shandong	Chicken	cloaca swabs from commercial farm	NCBI GenBank	Assembly	MOGZ01000037.1		SAMN05928908	IncI2	2503	0	63556
SAMN05928901	Escherichia coli		2015-05	2015-05-01	Asia	China	Shandong	Chicken	cloaca swabs from commercial farm	NCBI GenBank	Assembly	MOGT01000046.1		SAMN05928901	IncI2	2503	0	63874
SAMN05928897	Escherichia coli		2015-05	2015-05-01	Asia	China	Shandong	Chicken	cloaca swabs from commercial farm	NCBI GenBank	Assembly	MOGQ01000081.1		SAMN05928897	IncI2	2503	0	64702
SAMN05928895	Escherichia coli		2015-05	2015-05-01	Asia	China	Shandong	Chicken	cloaca swabs from commercial farm	NCBI GenBank	Assembly	MOGO01000056.1		SAMN05928895	IncI2	2500	0	64256
SAMN05928890	Escherichia coli		2015-05	2015-05-01	Asia	China	Shandong	Chicken	cloaca swabs from commercial farm	NCBI GenBank	Assembly	MOGJ01000023.1		SAMN05928890	IncI2	2503	0	63333
SAMN05928876	Escherichia coli		2015-02	2015-02-01	Asia	China	Shandong	Chicken	cloaca swabs from commercial farm	NCBI GenBank	Assembly	MOFV01000060.1		SAMN05928876		2500	0	24047
SAMN05928865	Escherichia coli		2014-11	2014-11-01	Asia	China	Shandong	Chicken	cloaca swabs from commercial farm	NCBI GenBank	Assembly	MOFK01000064.1		SAMN05928865	IncI2	2500	0	64412
SAMN05928864	Escherichia coli		2014-11	2014-11-01	Asia	China	Shandong	Chicken	cloaca swabs from commercial farm	NCBI GenBank	Assembly	MOFJ01000055.1		SAMN05928864	IncI2	2500	0	63503
SAMN05928862	Escherichia coli		2014-11	2014-11-01	Asia	China	Shandong	Chicken	cloaca swabs from commercial farm	NCBI GenBank	Assembly	MOFH01000017.1		SAMN05928862	IncI2	2500	0	62024
SAMN05928861	Escherichia coli		2014-11	2014-11-01	Asia	China	Shandong	Chicken	cloaca swabs from commercial farm	NCBI GenBank	Assembly	MOFG01000028.1		SAMN05928861		2500	0	27676
SAMN05928858	Escherichia coli		2014-11	2014-11-01	Asia	China	Shandong	Chicken	cloaca swabs from commercial farm	NCBI GenBank	Assembly	MOFD01000034.1		SAMN05928858		2500	0	19932
SAMN05832830	Escherichia coli		2016-01-16	2016-01-16	Asia	China	Guangdong	Human		NCBI GenBank	Assembly	MKIS01000142.1		SAMN05832830	IncX4	2509	0	32642
SAMN05510674	Escherichia coli		2016-01-16	2016-01-16	Asia	China	Guangdong	Human		NCBI GenBank	Assembly	MCNL01001377.1		SAMN05510674	IncX4	2509	0	32642
SAMN04884976	Escherichia coli		2015-05-21	2015-05-21	Asia	China		Human	liver ascites	NCBI GenBank	Assembly	LWQZ01000105.1		SAMN04884976		3522	0	12323
SAMN04376857	Escherichia coli		2013	2013-07-02	Asia	China	Qinghai	Sheep	feces	NCBI GenBank	Assembly	LVQR01000077.1		SAMN04376857	IncI2	2503	0	60002
SAMN04376848	Escherichia coli		2013	2013-07-02	Asia	China	Qinghai	Sheep	feces	NCBI GenBank	Assembly	LVQI01000063.1		SAMN04376848	IncI2	2503	0	58907
SAMN04376847	Escherichia coli		2013	2013-07-02	Asia	China	Qinghai	Sheep	feces	NCBI GenBank	Assembly	LVQH01000079.1		SAMN04376847	IncI2	2503	0	58907
SAMN04376846	Escherichia coli		2013	2013-07-02	Asia	China	Qinghai	Sheep	feces	NCBI GenBank	Assembly	LVQG01000066.1		SAMN04376846	IncI2	2500	0	60899
SAMN04376805	Escherichia coli		2012	2012-07-02	Asia	China	Jiangsu	Pig	rectum	NCBI GenBank	Assembly	LVOR01000209.1		SAMN04376805	IncI2	2495	0	59099
SAMN04376803	Escherichia coli		2012	2012-07-02	Asia	China	Jiangsu	Pig	rectum	NCBI GenBank	Assembly	LVOP01000041.1		SAMN04376803	IncI2	2892	0	59503
SAMN04376798	Escherichia coli		2012	2012-07-02	Asia	China		Pig	rectum	NCBI GenBank	Assembly	LVOK01000033.1		SAMN04376798	IncX4	2509	0	9350
SAMN04376792	Escherichia coli		2012	2012-07-02	Asia	China	Jiangsu	Pig	rectum	NCBI GenBank	Assembly	LVOE01000227.1		SAMN04376792	IncI2	2495	0	60193
SAMN04376790	Escherichia coli		2012	2012-07-02	Asia	China	Jiangsu	Pig	rectum	NCBI GenBank	Assembly	LVOC01000043.1		SAMN04376790	IncX4	2509	0	9372
SAMN04376787	Escherichia coli		2012	2012-07-02	Asia	China	Jiangsu	Pig	rectum	NCBI GenBank	Assembly	LVNZ01000045.1		SAMN04376787		2578	0	12198
SAMN04376786	Escherichia coli		2012	2012-07-02	Asia	China	Jiangsu	Pig	rectum	NCBI GenBank	Assembly	LVNY01000033.1		SAMN04376786		2587	0	2769
SAMN04376767	Escherichia coli		2012	2012-07-02	Asia	China	Jiangsu	Pig	rectum	NCBI GenBank	Assembly	LVNF01000034.1		SAMN04376767	IncX4	2509	0	9314
SAMN04376766	Escherichia coli		2012	2012-07-02	Asia	China	Jiangsu	Pig	rectum	NCBI GenBank	Assembly	LVNE01000038.1		SAMN04376766		2581	0	10866
SAMN04376760	Escherichia coli		2014	2014-07-02	Asia	China	Jiangsu	Pig	feces	NCBI GenBank	Assembly	LVMY01000183.1		SAMN04376760		2494	0	2597
SAMN04376757	Escherichia coli		2014	2014-07-02	Asia	China	Jiangsu	Pig	feces	NCBI GenBank	Assembly	LVMV01000171.1		SAMN04376757		2477	0	3001
SAMN04482604	Escherichia coli		2015-11-01	2015-11-01	Asia	China	Chengdu	Environmental	hospital sewage	NCBI GenBank	Assembly	LSMG01000292.1		SAMN04482604		2561	0	2704
SAMN04482605	Klebsiella pneumoniae		2015-11-01	2015-11-01	Asia	China	Chengdu	Environmental	hospital sewage	NCBI GenBank	Assembly	LSMF01000184.1		SAMN04482605		2630	0	2788
SAMN04482606	Kluyvera ascorbata		2015-11-01	2015-11-01	Asia	China	Chengdu	Environmental	hospital sewage	NCBI GenBank	Assembly	LSME01000047.1		SAMN04482606		2505	0	22123
SAMEA4031745	Escherichia coli	CQ09	2011	2011-07-02	Asia	China		Pig	healthy pigs	NCBI GenBank	Assembly	FLOA01000290.1		SAMEA4031745		2560	0	10850
SAMN04964663	Escherichia coli	PCN079	2011-06-24	2011-06-24	Asia	China	Shanghai			NCBI GenBank	Assembly	AFAV01000213.1		SAMN04964663		2506	0	2663
KU743383.1	Escherichia coli		2016-02-19	2016-02-19	Europe	Estonia		Environmental	Pig slurry	NCBI GenBank	Complete plasmid	KU743383.1			IncX4	2509	0	33311
SAMN04110135	Salmonella enterica	subsp. enterica serovar Derby	2013	2013-07-02	Europe	France	Department 62	Environmental	chipolata sausage	NCBI GenBank	Assembly	LNCZ01000024.1		SAMN04110135		2633	0	110423
SAMN04110137	Salmonella enterica	subsp. enterica serovar Paratyphi B	2012	2012-07-02	Europe	France	Department 56	Environmental	guinea fowl pie (raw)	NCBI GenBank	Assembly	LKJK01000087.1		SAMN04110137	IncX4	2477	0	5400
SAMN04110139	Salmonella enterica	subsp. enterica serovar Typhimurium	2012	2012-07-02	Europe	France	Department 01	Environmental	boot swabs from broiler farm	NCBI GenBank	Assembly	LKJE01000034.1		SAMN04110139		2466	0	53369
SAMN04110140	Salmonella enterica	subsp. enterica serovar Typhimurium	2012	2012-07-02	Europe	France	Department 01	Environmental	boot swabs from chicken facility	NCBI GenBank	Assembly	LKJD01000010.1		SAMN04110140		2500	0	102322
KX434879.1	Klebsiella pneumoniae	pKP2442_1c330	2015	2015-07-02	Europe	Germany		Human	Blood	NCBI GenBank	Complete plasmid	KX434879.1			IncHI2	2810	1	125572
CP018106.1	Escherichia coli	MRSN352231	2016-07-01	2016-07-01	Europe	Germany		Human	Clinical	NCBI GenBank	Complete plasmid	CP018106.1		SAMN06029893	IncI2	3519	1	64467
SAMN05257099	Escherichia coli		2010-10	2010-10-01	Europe	Germany	Merzen	Chicken	liver	NCBI GenBank	Assembly	MAIV01000077.1		SAMN05257099		2632	0	2942
SAMN05257101	Escherichia coli		2013-07	2013-07-01	Europe	Germany	Frankfurt	Reptile		NCBI GenBank	Assembly	MADL01000078.1		SAMN05257101		2575	0	2916
SAMN05257103	Escherichia coli		2014-02	2014-02-01	Europe	Germany	Frankfurt	Reptile		NCBI GenBank	Assembly	MACN01000005.1		SAMN05257103		3522	2	271669
SAMEA3980467	Escherichia coli	ST602	2012	2012-07-02	Europe	Germany		Environmental	Retail food	NCBI GenBank	Assembly	FLKV01000026.1		SAMEA3980467		2630	0	2859
SAMEA3930541	Escherichia coli	ST410	2013	2013-07-02	Europe	Germany		Environmental	Retail food	NCBI GenBank	Assembly	FLKU01000080.1		SAMEA3930541		3522	1	304072
SAMEA3980468	Escherichia coli	ST88	2012	2012-07-02	Europe	Germany		Environmental	Retail food	NCBI GenBank	Assembly	FLKT01000063.1		SAMEA3980468	IncX4	2505	0	53579
SAMEA3980469	Escherichia coli	ST357	2012	2012-07-02	Europe	Germany		Environmental	Retail food	NCBI GenBank	Assembly	FLKS01000094.1		SAMEA3980469	IncX4	2509	0	32743
KX236309.1	Klebsiella pneumoniae	ST512	2014	2014-07-02	Europe	Italy	Pisa	Human	rectal swab	NCBI GenBank	Complete plasmid	KX236309.1			IncX4	2505	0	33303
KX129782.1	Escherichia coli	ps38	2016-04-22	2016-06-17	Europe	Italy				NCBI GenBank	Complete plasmid	KX129782.1			IncHI2	3522	1	247885
CP016187.1	Escherichia coli		2016-06-17	2016-06-17	Asia	Malaysia		Poultry feed		NCBI GenBank	Complete plasmid	CP016187.1		SAMN05253177	IncI2	2500	0	60950
CP016186.1	Escherichia coli		2016-06-17	2016-06-17	Asia	Malaysia		Environmental	Water	NCBI GenBank	Complete plasmid	CP016186.1		SAMN05252787	IncI2	2500	0	60218
CP016185.1	Escherichia coli		2016-06-17	2016-06-17	Asia	Malaysia		Chicken		NCBI GenBank	Complete plasmid	CP016185.1		SAMN05253149	IncI2	2500	0	61735
CP016184.1	Escherichia coli		2016-06-17	2016-06-17	Asia	Malaysia		Pig		NCBI GenBank	Complete plasmid	CP016184.1		SAMN05252785		3522	2	235403
CP016183.1	Escherichia coli		2016-06-17	2016-06-17	Asia	Malaysia		Chicken	Heart and Liver	NCBI GenBank	Complete plasmid	CP016183.1		SAMN05252779		2826	1	230278
SAMN03256247	Escherichia coli		2013-09-16	2013-09-16	Asia	Malaysia	Selangor	Chicken	Heart and liver	NCBI GenBank	Assembly	JWKJ01000115.1		SAMN03256247		1836	0	8052
SAMN03256224	Escherichia coli		2013-09-15	2013-09-15	Asia	Malaysia	Selangor	Chicken	Spleen	NCBI GenBank	Assembly	JWKG01000081.1		SAMN03256224		2500	0	16534
SAMN03256164	Escherichia coli		2013-09-15	2013-09-15	Asia	Malaysia	Johor	Pig	Faecal swab	NCBI GenBank	Assembly	JWKC01000186.1		SAMN03256164		2526	0	2648
SAMN04002628	Escherichia coli	STEC 157	2013-09-01	2013-09-01	Europe	Netherlands		Human	stool	NCBI GenBank	Assembly	LOFO01000223.1		SAMN04002628		3515	1	58775
SAMN04880557	Escherichia coli		2015	2015-07-02	Europe	Poland		Turkey		NCBI GenBank	Assembly	LWUK01000032.1		SAMN04880557	IncX4	2505	0	32682
SAMN04880556	Escherichia coli		2015	2015-07-02	Europe	Poland		Turkey		NCBI GenBank	Assembly	LWSE01000101.1		SAMN04880556	IncX4	2505	2	32681
SAMN04490314	Escherichia coli		2013	2013-07-02	Unknown	Portugal	Lisbon	Environmental	Vegetable	NCBI GenBank	Assembly	LSRK01000009.1		SAMN04490314		2503	0	36263
KU743384.1	Escherichia coli	SA26	2012-06-01	2012-06-01	Middle East	Saudia Arabia		Human	Blood	NCBI GenBank	Complete plasmid	KU743384.1			IncHI2	2984	2	240367
KX032520.1	Escherichia coli	Af48	2014-03-23	2014-03-23	Unknown	South Africa		Human	Pus	NCBI GenBank	Complete plasmid	KX032520.1				2509	0	31808
KX032519.1	Escherichia coli	Af23	2014-03-23	2014-03-23	Unknown	South Africa		Human	Blood	NCBI GenBank	Complete plasmid	KX032519.1			IncI2	3519	1	61177
KU870627.1	Escherichia coli	VT55363	2016-03-03	2016-03-03	Unknown	South Africa		Chicken	Broiler	NCBI GenBank	Complete plasmid	KU870627.1			IncI2	3518	1	62219
KX129783.1	Escherichia coli	pOW3E1	2012	2012-07-02	Europe	Switzerland		Environmental	River water	NCBI GenBank	Complete plasmid	KX129783.1			IncX4	2505	0	34640
SAMN05190012	Escherichia coli	S51	2015-08-17	2015-08-17	Europe	Switzerland		Chicken	poultry meat	NCBI GenBank	Complete chromosome	CP015995.1		SAMN05190012		3517	1	4994918
KY120366.1	Salmonella enterica	pR150626	2016-11-14	2016-11-14	Asia	Taiwan		Human		NCBI GenBank	Complete plasmid	KY120366.1			IncI2	2503	0	59651
KY120365.1	Salmonella enterica	pP111	2016-11-14	2016-11-14	Asia	Taiwan		Pig		NCBI GenBank	Complete plasmid	KY120365.1			IncI2	2500	0	60960
KY120364.1	Salmonella enterica	subsp. enterica serovar Typhimurium	2016-11-14	2016-11-14	Asia	Taiwan		Human		NCBI GenBank	Complete plasmid	KY120364.1			IncX4	2509	0	33308
KY120363.1	Salmonella enterica	pC214	2016-11-14	2016-11-14	Asia	Taiwan		Chicken		NCBI GenBank	Complete plasmid	KY120363.1			IncX4	3521	2	42941
KX129784.1	Escherichia coli	H226B	2014	2014-07-02	Asia	Thailand		Vegetables	Cha-om imported from Thailand	NCBI GenBank	Complete plasmid	KX129784.1				2507	0	209401
KX013538.1	Escherichia coli	pABC149-MCR-1	2013-05-01	2013-05-01	Middle East	UAE		Human	Blood	NCBI GenBank	Complete plasmid	KX013538.1			IncI2	3519	1	61228
CP015913.1	Escherichia coli		2016-02-02	2016-02-02	Unknown	USA		Pig	Swine cecum	NCBI GenBank	Complete plasmid	CP015913.1		SAMN05177221	IncI2	2500	0	65888
KX447768.1	Escherichia coli	pMCR1-NJ-IncX4	2014-08-01	2014-08-01	North America	USA		Human	Urine	NCBI GenBank	Complete plasmid	KX447768.1			IncX4	2505	0	33395
KX276657.1	Escherichia coli		2016-04-26	2016-04-26	North America	USA		Human	Urine	NCBI GenBank	Complete plasmid	KX276657.1				3522	1	225069
SAMN06159501	Escherichia coli		2017-01-06	2017-01-06	North America	USA	Connecticut	Human		NCBI GenBank	Complete plasmid	CP018773.2		SAMN06159501	IncX4	2505	0	33305
CP018124.1	Escherichia coli	pMRSN346355_65.5	2016-07-01	2015-07-01	North America	USA		Human		NCBI GenBank	Complete plasmid	CP018124.1		SAMN06029896	IncI2	3519	2	65539
CP018118.1	Escherichia coli	pMRSN346638_64.5	2016-07-01	2015-07-01	North America	USA		Human		NCBI GenBank	Complete plasmid	CP018118.1		SAMN06029895	IncI2	3519	1	64467
CP018112.1	Escherichia coli	pMRSN346595_64.5	2016-07-01	2015-07-01	North America	USA		Human		NCBI GenBank	Complete plasmid	CP018112.1		SAMN06029894	IncI2	3519	1	64467
CP016405.1	Escherichia coli	pSLy21	2016-05-17	2016-05-17	North America	USA	Illinois	Pig	cecum	NCBI GenBank	Complete plasmid	CP016405.1		SAMN05346848	IncI2	2503	0	63329
SAMN05294116	Escherichia coli		2014-08	2014-08-01	North America	USA		Human	urine culture	NCBI GenBank	Assembly	MAJK01000154.1		SAMN05294116	IncX4	2505	0	9338
KX528699.1	Escherichia coli		2014-2015	2015-01-01	Asia	Vietnam	Hanoi	Pig		NCBI GenBank	Complete plasmid	KX528699.1				3521	2	15998
SAMN04423147	Escherichia coli		2013-11-01	2013-11-01	Asia	Vietnam	Hanoi	Human	feces	NCBI GenBank	Assembly	LSBW01000090.1		SAMN04423147		3522	1	83296
SAMEA4350769	Escherichia coli		2012	2012-07-02	Asia	Vietnam		Chicken	Feces	NCBI GenBank	Assembly	FLZM01000079.1		SAMEA4350769		2082	0	9464
SAMEA4350772	Escherichia coli		2012	2012-07-02	Asia	Vietnam		Chicken	Feces	NCBI GenBank	Assembly	FLZL01000018.1		SAMEA4350772	IncHI2	3522	2	120156
SAMEA4350771	Escherichia coli		2012	2012-07-02	Asia	Vietnam		Chicken	Feces	NCBI GenBank	Assembly	FLZK01000097.1		SAMEA4350771		2149	0	4450
SAMEA4350783	Escherichia coli		2012	2012-07-02	Asia	Vietnam		Chicken	Feces	NCBI GenBank	Assembly	FLZJ01000035.1		SAMEA4350783		2390	0	37705
SAMEA4350770	Escherichia coli		2012	2012-07-02	Asia	Vietnam		Chicken	Feces	NCBI GenBank	Assembly	FLZI01000076.1		SAMEA4350770		2082	0	9464
SAMEA4350788	Escherichia coli		2012	2012-07-02	Asia	Vietnam		Chicken	Feces	NCBI GenBank	Assembly	FLZH01000013.1		SAMEA4350788	IncHI2	3522	1	107742
SAMEA4350784	Escherichia coli		2012	2012-07-02	Asia	Vietnam		Chicken	Feces	NCBI GenBank	Assembly	FLZG01000077.1		SAMEA4350784		2148	0	4450
SAMEA4350787	Escherichia coli		2012	2012-07-02	Asia	Vietnam		Chicken	Feces	NCBI GenBank	Assembly	FLZF01000032.1		SAMEA4350787	IncP1	2582	1	50058
SAMEA4350777	Escherichia coli		2012	2012-07-02	Asia	Vietnam		Chicken	Feces	NCBI GenBank	Assembly	FLZE01000057.1		SAMEA4350777		2149	0	4450
SAMEA4350786	Escherichia coli		2012	2012-07-02	Asia	Vietnam		Chicken	Feces	NCBI GenBank	Assembly	FLZD01000040.1		SAMEA4350786		2383	0	23443
SAMEA4350775	Escherichia coli		2012	2012-07-02	Asia	Vietnam		Chicken	Feces	NCBI GenBank	Assembly	FLZC01000085.1		SAMEA4350775		2149	0	4451
SAMEA4350774	Escherichia coli		2012	2012-07-02	Asia	Vietnam		Chicken	Feces	NCBI GenBank	Assembly	FLZB01000069.1		SAMEA4350774		2498	0	3255
SAMEA4350785	Escherichia coli		2012	2012-07-02	Asia	Vietnam		Chicken	Feces	NCBI GenBank	Assembly	FLZA01000088.1		SAMEA4350785		2149	0	4451
SAMEA4350779	Escherichia coli		2012	2012-07-02	Asia	Vietnam		Chicken	Feces	NCBI GenBank	Assembly	FLYZ01000029.1		SAMEA4350779	IncHI2	3522	2	52386
SAMEA4350790	Escherichia coli		2012	2012-07-02	Asia	Vietnam		Chicken	Feces	NCBI GenBank	Assembly	FLYY01000026.1		SAMEA4350790		2390	0	44796
SAMEA4350789	Escherichia coli		2012	2012-07-02	Asia	Vietnam		Chicken	Feces	NCBI GenBank	Assembly	FLYX01000108.1		SAMEA4350789		2582	0	2761
SAMEA4350778	Escherichia coli		2012	2012-07-02	Asia	Vietnam		Chicken	Feces	NCBI GenBank	Assembly	FLYW01000061.1		SAMEA4350778		2583	0	4289
SAMEA4350781	Escherichia coli		2012	2012-07-02	Asia	Vietnam		Chicken	Feces	NCBI GenBank	Assembly	FLYV01000024.1		SAMEA4350781	IncI2	3516	1	64128
SAMEA4350782	Escherichia coli		2012	2012-07-02	Asia	Vietnam		Chicken	Feces	NCBI GenBank	Assembly	FLYU01000036.1		SAMEA4350782		2390	0	38009
SAMEA4350773	Escherichia coli		2012	2012-07-02	Asia	Vietnam		Chicken	Feces	NCBI GenBank	Assembly	FLYT01000072.1		SAMEA4350773		2498	0	2948
SAMEA4350776	Escherichia coli		2012	2012-07-02	Asia	Vietnam		Chicken	Feces	NCBI GenBank	Assembly	FLYS01000086.1		SAMEA4350776		2149	0	4451
SAMEA4350780	Escherichia coli		2012	2012-07-02	Asia	Vietnam		Chicken	Feces	NCBI GenBank	Assembly	FLYR01000022.1		SAMEA4350780	IncI2	3516	1	58537
KY471146.1	Escherichia coli	pEC111	2017-01-17	2017-01-17	Unknown					NCBI GenBank	Complete plasmid	KY471146.1			IncX4	2154	0	47038
KY471145.1	Escherichia coli	pEC019	2017-01-17	2017-01-17	Unknown					NCBI GenBank	Complete plasmid	KY471145.1			IncI2	2503	0	61572
KY471144.1	Escherichia coli	pEC006	2017-01-17	2017-01-17	Unknown					NCBI GenBank	Complete plasmid	KY471144.1			IncI2	2503	0	62174
